# Supplementary material for: Kinetics of Phosphate Ions and Phytase Activity Production for Lactic Acid-Producing Bacteria Utilizing Milling and Whitening Stages Rice Bran as Biopolymer Substrates
Source: Biomolecules. 2023 Dec 10;13(12):1770. doi: 10.3390/biom13121770 (PMC10741578; doi:10.3390/biom13121770)
Supplement: Supplementary file 1 [file biomolecules-13-01770-s001.zip]

Archive with 1 entries (1 files):
- biomolecules-2659671-supplementary.pdf
